# Supplementary material for: Diverse mycorrhizal maize inbred lines differentially modulate mycelial traits and the expression of plant and fungal phosphate transporters
Source: Sci Rep. 2022 Dec 8;12:21279. doi: 10.1038/s41598-022-25834-7 (PMC9732053; doi:10.1038/s41598-022-25834-7)
Supplement: Supplementary file 2 — Supplementary Tables. [file 41598_2022_25834_MOESM2_ESM.xlsx]

## Sheet: Title page
Supplementary Information Scientific Reports Article title: Diverse mycorrhizal maize inbred lines differentially modulate mycelial traits and the expression of plant and fungal phosphate transporters Authors: Luca Giovannini, Cristiana Sbrana, Manuela Giovannetti, Luciano Avio, Alessandra Lanubile, Adriano Marocco, Alessandra Turrini Corresponding author: Alessandra Turrini, Department of Agricu…

## Sheet: Table S6
Table S6. Normalized expression values of Zea mays Pht1 gene in roots of plants grown in symbiosis or not with the arbuscular mycorrhizal fungus Rhizoglomus irregulare under low phosphorus (P) availability (0.47 mg kg-1). Transcripts were normalized against the ZmActin1 gene.
Treatment	replicate plant	ZmPht1;1	ZmPht1;3	ZmPht1;4	ZmPht1;5	ZmPht1;8	ZmPht1;9	ZmPht1;11	ZmPht1;12
non-mycorrhizal maize Mo17	1	0.0189718	0.00638986	0.000671651	0.00188659	0.00121486	0.0934281	0.00916277	0.0169802
	2	0.0490365	0.032352	0.000549345	0.00184138	0.00133402	0.204476	0.0119239	0.0987552
	3	0.0272047	0.0154099	0.00044931	0.00179724	0.00110633	0.0813339	0.0155171	0.0297699
mycorrhizal maize Mo17	1	0.0258528	0.0117095	0.0776726	0.0368	0.0121956	0.124901	0.104878	0.0679206
	2	0.0411811	0.00161766	0.0865693	0.0378779	0.013302	0.171472	0.129184	0.0674777
	3	0.0146933	0.00313799	0.099413	0.0391648	0.0115281	0.0531727	0.159989	0.137342
non-mycorrhizal maize Oh40B	1	0.0563282	0.138696	0.00387927	0.0066152	0.000676323	0.291183	0.0559391	0.121582
	2	0.0476956	0.131215	0.00367001	0.00501338	0.00230663	0.301452	0.052556	0.0947323
	3	0.07966	0.146604	0.00988872	0.0121744	0.00103942	0.378929	0.111878	0.192109
mycorrhizal maize Oh40B	1	0.0299251	0.00778547	0.0202778	0.00909682	0.00310786	0.17254	0.0222123	0.00965177
	2	0.0458575	0.00770513	0.0143949	0.0120058	0.00403004	0.187581	0.0409614	0.0251277
	3	0.0198729	0.00787894	0.0182675	0.013418	0.00288781	0.159897	0.0618628	0.0769241
non-mycorrhizal maize Oh43	1	0.0504151	0.0693481	0.00199416	0.00975258	0.0017725	0.121582	0.112656	0.120742
	2	0.0559391	0.0575117	0.00264962	0.00634572	0.00401607	0.116629	0.0507658	0.0987552
	3	0.127627	0.102949	0.00229865	0.0319066	0.00266805	0.203063	0.277392	0.411796
mycorrhizal maize Oh43	1	0.0551953	0.0902451	0.103867	0.0297184	0.00818671	0.132941	0.0719582	0.0222012
	2	0.051443	0.0423043	0.0419859	0.0425238	0.00591053	0.118046	0.143089	0.138586
	3	0.106909	0.0099271	0.0659492	0.00538169	0.0116224	0.243665	0.0282702	0.0341936
non-mycorrhizal maize B73	1	0.0310341	0.0785633	0.00247218	0.0162885	0.00975258	0.118257	0.157127	0.281265
	2	0.0418102	0.126745	0.00529924	0.0158431	0.00670754	0.175556	0.211686	0.351111
	3	0.0500669	0.128514	0.00878952	0.0268302	0.00477594	0.193446	0.184284	0.273573
mycorrhizal maize B73	1	0.0129382	0.00168806	0.00358441	0.00152555	0.00250346	0.0726303	0.00533725	0.00498567
	2	0.0437373	0.0198729	0.00460527	0.0328731	0.00231463	0.239166	0.0723585	0.0332214
	3	0.0141758	0.0163202	0.00739317	0.0047674	0.00238606	0.0675555	0.011402	0.0194404

## Sheet: Table S7
Table S7. Normalized expression values of Rhizoglomus irregulare phosphate transporters (RiPTs) in intraradical (IRM) and extraradical (ERM) mycelium developed in symbiosis with Zea mays plants under low phosphorus (P) availability (0.47 mg kg-1). Transcripts were normalized against the ef1-α gene.
		Rhizoglomus irregulare intraradical mycelium (IRM)					Rhizoglomus irregulare extraradical mycelium (ERM)
Treatment	replicate plant	RiPT1	RiPT2	RiPT3	RiPT5	RiPT7	RiPT1	RiPT2	RiPT3	RiPT5	RiPT7
mycorrhizal maize Mo17	1	0.000514685	0.03104	0.00920029	0.00112707	0.0528389	0.00016	0.022955	0.00941	0.000945	0.047985
	2	0.000551193	0.0256164	0.0265843	0.0011607	0.0903281	5e-05	0.01277	0.015225	0.001425	0.076245
	3	0.000634643	0.0230291	0.00791455	0.000331629	0.0870397	0.00066	0.024425	0.004515	0.00088	0.080475
mycorrhizal maize Oh40B	1	0.000913309	0.0607663	0.0169148	0.00168823	0.0289327	0.000195	0.00816	0.004615	0.001145	0.050275
	2	0.00051059	0.0919861	0.00941963	0.000486506	0.118682	0.00028	0.010275	0.00593	0.00203	0.04872
	3	0.000699433	0.0330054	0.0110551	0.000286955	0.0617008	0.00041	0.01145	0.009285	0.001495	0.05594
mycorrhizal maize Oh43	1	0.000538544	0.0206709	0.00828539	0.00117162	0.0367224	0.00025	0.00938	0.016005	0.000675	0.032145
	2	0.000606738	0.0252739	0.00649593	0.00112515	0.0429761	0.000225	0.010885	0.008545	0.0004	0.025185
	3	0.000723499	0.0337478	0.00887586	0.00056542	0.128939	0.00016	0.014725	0.011645	0.000355	0.035145
mycorrhizal maize B73	1	0.000628377	0.0142419	0.00968054	0.00037357	0.0582027	3.5e-05	0.002735	0.00564	0.000205	0.020445
	2	0.000597521	0.0305318	0.00664847	0.000718146	0.0467136	8.5e-05	0.00147	0.003045	0.000935	0.02618
	3	0.000266852	0.0246804	0.00622853	0.000309769	0.0477841	5e-05	0.003455	0.00189	0.000835	0.021945
